# Supplementary material for: Whole-exome analysis reveals novel somatic genomic alterations associated with outcome in immunochemotherapy-treated diffuse large B-cell lymphoma
Source: Blood Cancer J. 2015 Aug 28;5(8):e346–. doi: 10.1038/bcj.2015.69 (PMC4558593; doi:10.1038/bcj.2015.69)
Supplement: Supplementary Table 2 [file bcj201569x9.xls]

## Sheet: Sheet1
Supplemental Table 2. CNA gains associated with failure to achieve EFS24 (P<0.05), sorted by chromosome and position.
						Overall number of patinets with CNA	Patients achieving EFS24 (N=38)		Failure to achieve EFS24 (N=13)
Rank	Genes	Chr	Band	Gene Start (bp)	Gene End (bp)		N with CNA	% with CNA	N with CNA	% with CNA	Overall Percent	Odds Ratio*	P-Value
70	C1orf114	1	q24.2	140587153	140619710	3	0	0	3	0.23	0.06	undefined	0.0178051	Region 1
241	NBPF10	1	q21.1	145289772	145370303	14	7	0.18	7	0.54	0.27	5.16667	0.0348101
91	CREG1	1	q24.2	167498914	167523004	3	0	0	3	0.23	0.06	undefined	0.0178051
322	PRRC2C	1	q24.3	171454651	171562650	6	2	0.05	4	0.31	0.12	8	0.0493916
217	TNFSF18	1	q25.1	173009100	173020103	3	0	0	3	0.23	0.06	undefined	0.0178051
340	SLC9C2	1	q25.1	173469603	173572233	6	2	0.05	4	0.31	0.12	8	0.0493916
358	TOR1AIP1	1	q25.2	179851177	179888412	6	2	0.05	4	0.31	0.12	8	0.0493916
161	OCLM	1	q31.1	186369704	186370587	3	0	0	3	0.23	0.06	undefined	0.0178051
92	DDX59	1	q32.1	200593024	200639097	3	0	0	3	0.23	0.06	undefined	0.0178051
28	IL24	1	q32.1	207070788	207077484	5	1	0.03	4	0.31	0.1	16.4444	0.0161875
262	CD46	1	q32.2	207925402	207968858	6	2	0.05	4	0.31	0.12	8	0.0493916
308	NBAS	2	p24.3	15307032	15701454	6	2	0.05	4	0.31	0.12	8	0.0493916	Region 2
269	DDX1	2	p24.3	15731302	15771235	6	2	0.05	4	0.31	0.12	8	0.0493916
342	SMC6	2	p24.2	17845079	17981509	6	2	0.05	4	0.31	0.12	8	0.0493916
343	SPAST	2	p22.3	32288680	32382706	6	2	0.05	4	0.31	0.12	8	0.0493916
60	BBX	3	q13.12	107241783	107530171	3	0	0	3	0.23	0.06	undefined	0.0178051	Region 3
120	GUCA1C	3	q13.13	108626639	108672742	3	0	0	3	0.23	0.06	undefined	0.0178051
216	TMPRSS7	3	q13.2	111753690	111800116	3	0	0	3	0.23	0.06	undefined	0.0178051
72	C3orf52	3	q13.2	111805182	111849851	3	0	0	3	0.23	0.06	undefined	0.0178051
200	SLC35A5	3	q13.2	112280556	112304424	3	0	0	3	0.23	0.06	undefined	0.0178051
82	CD200R1L	3	q13.2	112534556	112565703	3	0	0	3	0.23	0.06	undefined	0.0178051
58	ATP6V1A	3	q13.2	113465866	113530903	3	0	0	3	0.23	0.06	undefined	0.0178051
57	ARHGAP31	3	q13.33	119013220	119139561	3	0	0	3	0.23	0.06	undefined	0.0178051
214	TMEM39A	3	q13.33	119148347	119187677	3	0	0	3	0.23	0.06	undefined	0.0178051
211	TIMMDC1	3	q13.33	119217379	119243937	3	0	0	3	0.23	0.06	undefined	0.0178051
119	GSK3B	3	q13.33	119540170	119813264	3	0	0	3	0.23	0.06	undefined	0.0178051
114	FSTL1	3	q13.33	120111140	120170100	3	0	0	3	0.23	0.06	undefined	0.0178051
118	GOLGB1	3	q13.33	121382046	121468602	3	0	0	3	0.23	0.06	undefined	0.0178051
166	PARP15	3	q21.1	122296449	122357894	3	0	0	3	0.23	0.06	undefined	0.0178051
121	HEG1	3	q21.2	124684554	124774802	3	0	0	3	0.23	0.06	undefined	0.0178051
126	IFT122	3	q21.3	129158968	129239198	3	0	0	3	0.23	0.06	undefined	0.0178051
167	PCCB	3	q22.3	135969148	136056738	3	0	0	3	0.23	0.06	undefined	0.0178051
173	PLSCR5	3	q24	146294342	146324003	3	0	0	3	0.23	0.06	undefined	0.0178051
212	TM4SF1	3	q25.1	149086809	149095652	3	0	0	3	0.23	0.06	undefined	0.0178051
221	TSC22D2	3	q25.1	150126122	150177903	3	0	0	3	0.23	0.06	undefined	0.0178051
195	SELT	3	q25.1	150320662	150348234	3	0	0	3	0.23	0.06	undefined	0.0178051
62	BCHE	3	q26.1	165490692	165555260	3	0	0	3	0.23	0.06	undefined	0.0178051
273	DGKG	3	q27.3	185823457	186080026	6	2	0.05	4	0.31	0.12	8	0.0493916
4	CRYGS	3	q27.3	186256230	186264491	4	0	0	4	0.31	0.08	undefined	0.00303298
15	TBCCD1	3	q27.3	186263862	186288332	4	0	0	4	0.31	0.08	undefined	0.00303298
5	DNAJB11	3	q27.3	186285192	186315061	4	0	0	4	0.31	0.08	undefined	0.00303298
1	AHSG	3	q27.3	186330712	186339107	4	0	0	4	0.31	0.08	undefined	0.00303298
7	FETUB	3	q27.3	186353758	186370930	4	0	0	4	0.31	0.08	undefined	0.00303298
9	HRG	3	q27.3	186378005	186396029	4	0	0	4	0.31	0.08	undefined	0.00303298
30	KNG1	3	q27.3	186435065	186461743	5	1	0.03	4	0.31	0.1	16.4444	0.0161875
6	EIF4A2	3	q27.3	186500994	186507689	4	0	0	4	0.31	0.08	undefined	0.00303298
39	RFC4	3	q27.3	186507669	186524847	5	1	0.03	4	0.31	0.1	16.4444	0.0161875
51	ADIPOQ	3	q27.3	186560463	186576252	3	0	0	3	0.23	0.06	undefined	0.0178051
206	ST6GAL1	3	q27.3	186648274	186796341	3	0	0	3	0.23	0.06	undefined	0.0178051
14	RPL39L	3	q27.3	186838736	186898696	4	0	0	4	0.31	0.08	undefined	0.00303298
188	RTP1	3	q27.3	186915274	186919253	3	0	0	3	0.23	0.06	undefined	0.0178051
148	MASP1	3	q27.3	186935942	187009810	3	0	0	3	0.23	0.06	undefined	0.0178051
190	RTP4	3	q27.3	187086120	187089864	3	0	0	3	0.23	0.06	undefined	0.0178051
205	SST	3	q27.3	187386694	187388187	3	0	0	3	0.23	0.06	undefined	0.0178051
189	RTP2	3	q27.3	187416047	187420345	3	0	0	3	0.23	0.06	undefined	0.0178051
2	BCL6	3	q27.3	187439165	187463515	4	0	0	4	0.31	0.08	undefined	0.00303298
11	LPP	3	q27.3	187871072	188608460	4	0	0	4	0.31	0.08	undefined	0.00303298
219	TPRG1	3	q28	188665003	189043093	3	0	0	3	0.23	0.06	undefined	0.0178051
44	TP63	3	q28	189349205	189615068	5	1	0.03	4	0.31	0.1	16.4444	0.0161875
31	LEPREL1	3	q28	189674517	189840226	5	1	0.03	4	0.31	0.1	16.4444	0.0161875
88	CLDN1	3	q28	190023490	190040264	3	0	0	3	0.23	0.06	undefined	0.0178051
89	CLDN16	3	q28	190040330	190129932	3	0	0	3	0.23	0.06	undefined	0.0178051
17	TMEM207	3	q28	190146444	190167665	4	0	0	4	0.31	0.08	undefined	0.00303298
10	IL1RAP	3	q28	190231840	190375843	4	0	0	4	0.31	0.08	undefined	0.00303298
12	OSTN	3	q28	190917030	190983404	4	0	0	4	0.31	0.08	undefined	0.00303298
45	UTS2D	3	q28	190984957	191048325	5	1	0.03	4	0.31	0.1	16.4444	0.0161875
23	CCDC50	3	q28	191046866	191116459	5	1	0.03	4	0.31	0.1	16.4444	0.0161875
8	HRASLS	3	q29	192958914	192995527	4	0	0	4	0.31	0.08	undefined	0.00303298
21	ATP13A5	3	q29	192992579	193096632	5	1	0.03	4	0.31	0.1	16.4444	0.0161875
20	ATP13A4	3	q29	193119866	193310900	5	1	0.03	4	0.31	0.1	16.4444	0.0161875
35	OPA1	3	q29	193310933	193415612	5	1	0.03	4	0.31	0.1	16.4444	0.0161875
122	HES1	3	q29	193853934	193856521	3	0	0	3	0.23	0.06	undefined	0.0178051
19	ATP13A3	3	q29	194123401	194219093	5	1	0.03	4	0.31	0.1	16.4444	0.0161875
215	TMEM44	3	q29	194308402	194354418	3	0	0	3	0.23	0.06	undefined	0.0178051
34	LSG1	3	q29	194361517	194393206	5	1	0.03	4	0.31	0.1	16.4444	0.0161875
106	FAM43A	3	q29	194406622	194409762	3	0	0	3	0.23	0.06	undefined	0.0178051
18	ACAP2	3	q29	194995465	195163807	5	1	0.03	4	0.31	0.1	16.4444	0.0161875
38	PPP1R2	3	q29	195241221	195270209	5	1	0.03	4	0.31	0.1	16.4444	0.0161875
55	APOD	3	q29	195295573	195311076	3	0	0	3	0.23	0.06	undefined	0.0178051
153	MUC20	3	q29	195447753	195467994	3	0	0	3	0.23	0.06	undefined	0.0178051
154	MUC4	3	q29	195473636	195539148	3	0	0	3	0.23	0.06	undefined	0.0178051
218	TNK2	3	q29	195590235	195638816	3	0	0	3	0.23	0.06	undefined	0.0178051
41	TFRC	3	q29	195754054	195809060	5	1	0.03	4	0.31	0.1	16.4444	0.0161875
229	ZDHHC19	3	q29	195924320	195938308	3	0	0	3	0.23	0.06	undefined	0.0178051
162	OSTalpha	3	q29	195938358	195970049	3	0	0	3	0.23	0.06	undefined	0.0178051
168	PCYT1A	3	q29	195941093	196014828	3	0	0	3	0.23	0.06	undefined	0.0178051
16	TCTEX1D2	3	q29	195975101	196045170	4	0	0	4	0.31	0.08	undefined	0.00303298
213	TM4SF19	3	q29	196042953	196065374	3	0	0	3	0.23	0.06	undefined	0.0178051
366	UBXN7	3	q29	196074533	196159345	6	2	0.05	4	0.31	0.12	8	0.0493916
13	RNF168	3	q29	196195654	196230639	4	0	0	4	0.31	0.08	undefined	0.00303298
71	C3orf43	3	q29	196233748	196242237	3	0	0	3	0.23	0.06	undefined	0.0178051
112	FBXO45	3	q29	196295482	196315930	3	0	0	3	0.23	0.06	undefined	0.0178051
37	PIGX	3	q29	196366646	196462878	5	1	0.03	4	0.31	0.1	16.4444	0.0161875
84	CEP19	3	q29	196433148	196439164	3	0	0	3	0.23	0.06	undefined	0.0178051
36	PAK2	3	q29	196466728	196559518	5	1	0.03	4	0.31	0.1	16.4444	0.0161875
40	SENP5	3	q29	196594727	196661585	5	1	0.03	4	0.31	0.1	16.4444	0.0161875
156	NCBP2	3	q29	196662273	196669468	3	0	0	3	0.23	0.06	undefined	0.0178051
151	MFI2	3	q29	196715492	196756687	3	0	0	3	0.23	0.06	undefined	0.0178051
24	DLG1	3	q29	196769431	197026171	5	1	0.03	4	0.31	0.1	16.4444	0.0161875
3	BDH1	3	q29	197236654	197300194	4	0	0	4	0.31	0.08	undefined	0.00303298
135	KIAA0226	3	q29	197398264	197476598	3	0	0	3	0.23	0.06	undefined	0.0178051
26	FYTTD1	3	q29	197464050	197511317	5	1	0.03	4	0.31	0.1	16.4444	0.0161875
33	LRCH3	3	q29	197518097	197615307	5	1	0.03	4	0.31	0.1	16.4444	0.0161875
131	IQCG	3	q29	197615946	197687013	3	0	0	3	0.23	0.06	undefined	0.0178051
32	LMLN	3	q29	197687071	197770591	5	1	0.03	4	0.31	0.1	16.4444	0.0161875
361	TRERF1	6	p21.1	42192669	42419789	6	2	0.05	4	0.31	0.12	8	0.0493916	Region 4
320	PPP2R5D	6	p21.1	42952237	42980080	6	2	0.05	4	0.31	0.12	8	0.0493916
47	COL21A1	6	p12.1	55921388	56258892	10	4	0.11	6	0.46	0.2	7.28571	0.0169323
152	MRPL18	6	q25.3	160210844	160219468	3	0	0	3	0.23	0.06	undefined	0.0178051
65	BTG4	11	q23.1	111338251	111383079	3	0	0	3	0.23	0.06	undefined	0.0178051	Region 5
53	ALG9	11	q23.1	111652919	111742305	3	0	0	3	0.23	0.06	undefined	0.0178051
93	DLAT	11	q23.1	111895538	111935114	3	0	0	3	0.23	0.06	undefined	0.0178051
170	PIH1D2	11	q23.1	111934734	111944998	3	0	0	3	0.23	0.06	undefined	0.0178051
66	C11orf57	11	q23.1	111944810	111955874	3	0	0	3	0.23	0.06	undefined	0.0178051
181	PTS	11	q23.1	112097088	112140678	3	0	0	3	0.23	0.06	undefined	0.0178051
225	UBE4A	11	q23.3	118230300	118269926	3	0	0	3	0.23	0.06	undefined	0.0178051
77	CBL	11	q23.3	119076752	119177651	3	0	0	3	0.23	0.06	undefined	0.0178051
330	RAD51AP1	12	p13.32	4647950	4669214	6	2	0.05	4	0.31	0.12	8	0.0493916	Region 6
290	KLRF1	12	p13.31	9980077	9997606	6	2	0.05	4	0.31	0.12	8	0.0493916
289	KLRC4.KLRK1.KLRK1	12	p13.2	10524952	10562745	6	2	0.05	4	0.31	0.12	8	0.0493916
29	KLRC2	12	p13.2	10579453	10594899	5	1	0.03	4	0.31	0.1	16.4444	0.0161875
288	KLRC1	12	p13.2	10594863	10607284	6	2	0.05	4	0.31	0.12	8	0.0493916
341	SLCO1A2	12	p12.1	21417534	21572528	6	2	0.05	4	0.31	0.12	8	0.0493916
327	PYROXD1	12	p12.1	21590549	21623300	6	2	0.05	4	0.31	0.12	8	0.0493916
252	C12orf39	12	p12.1	21679241	21690311	6	2	0.05	4	0.31	0.12	8	0.0493916
295	LRMP	12	p12.1	25173936	25261268	6	2	0.05	4	0.31	0.12	8	0.0493916
277	ERGIC2	12	p11.22	29490285	29534122	6	2	0.05	4	0.31	0.12	8	0.0493916
107	FAM60A	12	p11.21	31433518	31479992	3	0	0	3	0.23	0.06	undefined	0.0178051
271	DENND5B	12	p11.21	31535157	31744031	6	2	0.05	4	0.31	0.12	8	0.0493916
253	C12orf40	12	q12	40019969	40302102	6	2	0.05	4	0.31	0.12	8	0.0493916	Region 7
297	LRRK2	12	q12	40590546	40763087	6	2	0.05	4	0.31	0.12	8	0.0493916
372	ZCRB1	12	q12	42705880	42719920	6	2	0.05	4	0.31	0.12	8	0.0493916
364	TWF1	12	q12	44187526	44200178	6	2	0.05	4	0.31	0.12	8	0.0493916
223	TUBA1B	12	q13.12	49521565	49525180	3	0	0	3	0.23	0.06	undefined	0.0178051
321	PRIM1	12	q13.3	57125406	57146157	6	2	0.05	4	0.31	0.12	8	0.0493916
351	TBK1	12	q14.2	64845660	64895888	6	2	0.05	4	0.31	0.12	8	0.0493916
257	CAND1	12	q14.3	67663061	67713731	6	2	0.05	4	0.31	0.12	8	0.0493916
284	IFNG	12	q15	68548548	68553527	6	2	0.05	4	0.31	0.12	8	0.0493916
286	IL26	12	q15	68595131	68619601	6	2	0.05	4	0.31	0.12	8	0.0493916
285	IL22	12	q15	68642022	68647387	6	2	0.05	4	0.31	0.12	8	0.0493916
300	MDM1	12	q15	68666223	68726161	6	2	0.05	4	0.31	0.12	8	0.0493916
331	RAP1B	12	q15	69004619	69054372	6	2	0.05	4	0.31	0.12	8	0.0493916
310	NUP107	12	q15	69080514	69136785	6	2	0.05	4	0.31	0.12	8	0.0493916
338	SLC35E3	12	q15	69139886	69187744	6	2	0.05	4	0.31	0.12	8	0.0493916
301	MDM2	12	q15	69201956	69239214	6	2	0.05	4	0.31	0.12	8	0.0493916
267	CPM	12	q15	69235977	69365350	6	2	0.05	4	0.31	0.12	8	0.0493916
268	CPSF6	12	q15	69633317	69668138	6	2	0.05	4	0.31	0.12	8	0.0493916
298	LYZ	12	q15	69742121	69748014	6	2	0.05	4	0.31	0.12	8	0.0493916
370	YEATS4	12	q15	69753483	69784576	6	2	0.05	4	0.31	0.12	8	0.0493916
261	CCT2	12	q15	69979114	69995350	6	2	0.05	4	0.31	0.12	8	0.0493916
22	BEST3	12	q15	70037140	70093256	5	1	0.03	4	0.31	0.1	16.4444	0.0161875
329	RAB3IP	12	q15	70132461	70216984	6	2	0.05	4	0.31	0.12	8	0.0493916
266	CNOT2	12	q15	70636774	70748773	6	2	0.05	4	0.31	0.12	8	0.0493916
324	PTPRB	12	q15	70910630	71031220	6	2	0.05	4	0.31	0.12	8	0.0493916
325	PTPRR	12	q15	71031853	71314623	6	2	0.05	4	0.31	0.12	8	0.0493916
363	TSPAN8	12	q21.1	71518865	71835678	6	2	0.05	4	0.31	0.12	8	0.0493916
293	LGR5	12	q21.1	71833550	71980090	6	2	0.05	4	0.31	0.12	8	0.0493916
374	ZFC3H1	12	q21.1	72003252	72061505	6	2	0.05	4	0.31	0.12	8	0.0493916
42	THAP2	12	q21.1	72056789	72074419	5	1	0.03	4	0.31	0.1	16.4444	0.0161875
356	TMEM19	12	q21.1	72079867	72097836	6	2	0.05	4	0.31	0.12	8	0.0493916
328	RAB21	12	q21.1	72148654	72184699	6	2	0.05	4	0.31	0.12	8	0.0493916
350	TBC1D15	12	q21.1	72233487	72320629	6	2	0.05	4	0.31	0.12	8	0.0493916
359	TPH2	12	q21.1	72332626	72580398	6	2	0.05	4	0.31	0.12	8	0.0493916
362	TRHDE	12	q21.1	72481046	73059422	6	2	0.05	4	0.31	0.12	8	0.0493916
258	CAPS2	12	q21.2	75669759	75784708	6	2	0.05	4	0.31	0.12	8	0.0493916
280	GLIPR1L1	12	q21.2	75728419	75764340	6	2	0.05	4	0.31	0.12	8	0.0493916
281	GLIPR1L2	12	q21.2	75784850	75826468	6	2	0.05	4	0.31	0.12	8	0.0493916
27	GLIPR1	12	q21.2	75874460	75897633	5	1	0.03	4	0.31	0.1	16.4444	0.0161875
292	KRR1	12	q21.2	75890684	75905416	6	2	0.05	4	0.31	0.12	8	0.0493916
306	NAP1L1	12	q21.2	76438670	76478813	6	2	0.05	4	0.31	0.12	8	0.0493916
311	OSBPL8	12	q21.2	76745577	76953589	6	2	0.05	4	0.31	0.12	8	0.0493916
373	ZDHHC17	12	q21.2	77157368	77247476	6	2	0.05	4	0.31	0.12	8	0.0493916
276	E2F7	12	q21.2	77415027	77459360	6	2	0.05	4	0.31	0.12	8	0.0493916
307	NAV3	12	q21.2	78224685	78606790	6	2	0.05	4	0.31	0.12	8	0.0493916
250	C12orf26	12	q21.31	79809513	79930276	6	2	0.05	4	0.31	0.12	8	0.0493916
314	PAWR	12	q21.2	79968759	80084877	6	2	0.05	4	0.31	0.12	8	0.0493916
319	PPP1R12A	12	q21.31	80167343	80329240	6	2	0.05	4	0.31	0.12	8	0.0493916
312	OTOGL	12	q21.31	80603233	80772870	6	2	0.05	4	0.31	0.12	8	0.0493916
294	LIN7A	12	q21.31	81186299	81331704	6	2	0.05	4	0.31	0.12	8	0.0493916
243	ACSS3	12	q21.31	81331594	81650533	6	2	0.05	4	0.31	0.12	8	0.0493916
317	PPFIA2	12	q21.31	81652045	82153332	6	2	0.05	4	0.31	0.12	8	0.0493916
259	CCDC59	12	q21.31	82617460	82752584	6	2	0.05	4	0.31	0.12	8	0.0493916
43	TMTC2	12	q21.31	83080659	83528649	5	1	0.03	4	0.31	0.1	16.4444	0.0161875
339	SLC6A15	12	q21.31	85253492	85307394	6	2	0.05	4	0.31	0.12	8	0.0493916
296	LRRIQ1	12	q21.31	85430092	85657002	6	2	0.05	4	0.31	0.12	8	0.0493916
309	NTS	12	q21.31	86268073	86276767	6	2	0.05	4	0.31	0.12	8	0.0493916
254	C12orf50	12	q21.32	88373816	88427814	6	2	0.05	4	0.31	0.12	8	0.0493916
251	C12orf29	12	q21.32	88427623	88443937	6	2	0.05	4	0.31	0.12	8	0.0493916
263	CEP290	12	q21.32	88442794	88535993	6	2	0.05	4	0.31	0.12	8	0.0493916
357	TMTC3	12	q21.32	88536073	88593664	6	2	0.05	4	0.31	0.12	8	0.0493916
287	KITLG	12	q21.32	88886570	88974628	6	2	0.05	4	0.31	0.12	8	0.0493916
316	POC1B	12	q21.33	89813495	89919801	6	2	0.05	4	0.31	0.12	8	0.0493916
245	ATP2B1	12	q21.33	89981828	90103077	6	2	0.05	4	0.31	0.12	8	0.0493916
365	UBE2N	12	q22	93799449	93836038	6	2	0.05	4	0.31	0.12	8	0.0493916
367	VEZT	12	q22	95611522	95696566	6	2	0.05	4	0.31	0.12	8	0.0493916
282	GNPTAB	12	q23.2	102139275	102224716	6	2	0.05	4	0.31	0.12	8	0.0493916
346	STAB2	12	q23.3	103981051	104160505	6	2	0.05	4	0.31	0.12	8	0.0493916
249	C12orf23	12	q23.3	107349497	107372556	6	2	0.05	4	0.31	0.12	8	0.0493916
326	PWP1	12	q23.3	108079509	108106944	6	2	0.05	4	0.31	0.12	8	0.0493916
304	MYO1H	12	q24.11	109826524	109893328	6	2	0.05	4	0.31	0.12	8	0.0493916
352	TCHP	12	q24.11	110338069	110421646	6	2	0.05	4	0.31	0.12	8	0.0493916
353	TCTN1	12	q24.11	111051832	111087235	6	2	0.05	4	0.31	0.12	8	0.0493916
318	PPP1CC	12	q24.11	111157485	111180744	6	2	0.05	4	0.31	0.12	8	0.0493916
247	ATXN2	12	q24.12	111890018	112037480	6	2	0.05	4	0.31	0.12	8	0.0493916
248	BRAP	12	q24.12	112079950	112123790	6	2	0.05	4	0.31	0.12	8	0.0493916
242	ACAD10	12	q24.12	112123857	112194903	6	2	0.05	4	0.31	0.12	8	0.0493916
299	MAPKAPK5	12	q24.12	112279782	112334343	6	2	0.05	4	0.31	0.12	8	0.0493916
355	TMEM116	12	q24.13	112369086	112450969	6	2	0.05	4	0.31	0.12	8	0.0493916
305	NAA25	12	q24.13	112464500	112546826	6	2	0.05	4	0.31	0.12	8	0.0493916
360	TRAFD1	12	q24.13	112563305	112591407	6	2	0.05	4	0.31	0.12	8	0.0493916
255	C12orf51	12	q24.13	112597992	112819896	6	2	0.05	4	0.31	0.12	8	0.0493916
334	RPL6	12	q24.13	112842994	112856642	6	2	0.05	4	0.31	0.12	8	0.0493916
323	PTPN11	12	q24.13	112856155	112947717	6	2	0.05	4	0.31	0.12	8	0.0493916
302	MED13L	12	q24.21	116395711	116715143	6	2	0.05	4	0.31	0.12	8	0.0493916
25	FBXW8	12	q24.22	117348761	117468953	5	1	0.03	4	0.31	0.1	16.4444	0.0161875
278	FBXO21	12	q24.22	117581146	117628336	6	2	0.05	4	0.31	0.12	8	0.0493916
332	RFC5	12	q24.23	118451393	118470935	6	2	0.05	4	0.31	0.12	8	0.0493916
349	TAOK3	12	q24.23	118587606	118810750	6	2	0.05	4	0.31	0.12	8	0.0493916
348	SUDS3	12	q24.23	118814185	118855840	6	2	0.05	4	0.31	0.12	8	0.0493916
345	SRRM4	12	q24.23	119419300	119600856	6	2	0.05	4	0.31	0.12	8	0.0493916
264	CIT	12	q24.23	120123595	120315095	6	2	0.05	4	0.31	0.12	8	0.0493916
279	GCN1L1	12	q24.23	120565007	120632513	6	2	0.05	4	0.31	0.12	8	0.0493916
344	SPPL3	12	q24.31	121200313	121342174	6	2	0.05	4	0.31	0.12	8	0.0493916
313	P2RX4	12	q24.31	121647660	121671909	6	2	0.05	4	0.31	0.12	8	0.0493916
244	ANAPC5	12	q24.31	121746048	121837699	6	2	0.05	4	0.31	0.12	8	0.0493916
369	WDR66	12	q24.31	122355768	122441833	6	2	0.05	4	0.31	0.12	8	0.0493916
274	DIABLO	12	q24.31	122692210	122712081	6	2	0.05	4	0.31	0.12	8	0.0493916
368	VPS33A	12	q24.31	122714111	122751068	6	2	0.05	4	0.31	0.12	8	0.0493916
265	CLIP1	12	q24.31	122755979	122907179	6	2	0.05	4	0.31	0.12	8	0.0493916
371	ZCCHC8	12	q24.31	122957417	122985518	6	2	0.05	4	0.31	0.12	8	0.0493916
335	RSRC2	12	q24.31	122989190	123011547	6	2	0.05	4	0.31	0.12	8	0.0493916
291	KNTC1	12	q24.31	123011793	123110943	6	2	0.05	4	0.31	0.12	8	0.0493916
272	DENR	12	q24.31	123237321	123255611	6	2	0.05	4	0.31	0.12	8	0.0493916
260	CCDC62	12	q24.31	123258874	123312075	6	2	0.05	4	0.31	0.12	8	0.0493916
303	MPHOSPH9	12	q24.31	123636867	123728561	6	2	0.05	4	0.31	0.12	8	0.0493916
256	C12orf65	12	q24.31	123717463	123742506	6	2	0.05	4	0.31	0.12	8	0.0493916
336	SBNO1	12	q24.31	123773656	123849390	6	2	0.05	4	0.31	0.12	8	0.0493916
270	DDX55	12	q24.31	124086624	124105488	6	2	0.05	4	0.31	0.12	8	0.0493916
283	GTF2H3	12	q24.31	124118375	124147153	6	2	0.05	4	0.31	0.12	8	0.0493916
354	TCTN2	12	q24.31	124155660	124192948	6	2	0.05	4	0.31	0.12	8	0.0493916
246	ATP6V0A2	12	q24.31	124196865	124245549	6	2	0.05	4	0.31	0.12	8	0.0493916
275	DNAH10	12	q24.31	124247042	124420753	6	2	0.05	4	0.31	0.12	8	0.0493916
315	PIWIL1	12	q24.33	130822432	130857182	6	2	0.05	4	0.31	0.12	8	0.0493916
333	RIMBP2	12	q24.33	130880682	131200826	6	2	0.05	4	0.31	0.12	8	0.0493916
347	STX2	12	q24.33	131274145	131323811	6	2	0.05	4	0.31	0.12	8	0.0493916
337	SFSWAP	12	q24.33	132195626	132284282	6	2	0.05	4	0.31	0.12	8	0.0493916
48	ACOT1	14	q24.3	74003818	74010498	3	0	0	3	0.23	0.06	undefined	0.0178051
239	ZNF763	19	p13.2	12035890	12090390	3	0	0	3	0.23	0.06	undefined	0.0178051	Region 8
234	ZNF507	19	q13.11	32836500	32878571	3	0	0	3	0.23	0.06	undefined	0.0178051
54	APLP1	19	q13.12	36358801	36370693	3	0	0	3	0.23	0.06	undefined	0.0178051
233	ZNF383	19	q13.12	37708828	37734828	3	0	0	3	0.23	0.06	undefined	0.0178051
235	ZNF540	19	q13.12	38042308	38104998	3	0	0	3	0.23	0.06	undefined	0.0178051
230	ZFP30	19	q13.12	38104650	38183238	3	0	0	3	0.23	0.06	undefined	0.0178051
238	ZNF607	19	q13.12	38180785	38210691	3	0	0	3	0.23	0.06	undefined	0.0178051
237	ZNF573	19	q13.13	38226734	38307940	3	0	0	3	0.23	0.06	undefined	0.0178051
198	SIPA1L3	19	q13.13	38397868	38699012	3	0	0	3	0.23	0.06	undefined	0.0178051
97	DPF1	19	q13.2	38701646	38720354	3	0	0	3	0.23	0.06	undefined	0.0178051
202	SPINT2	19	q13.2	38734675	38783254	3	0	0	3	0.23	0.06	undefined	0.0178051
174	PPP1R14A	19	q13.2	38741877	38747231	3	0	0	3	0.23	0.06	undefined	0.0178051
68	C19orf33	19	q13.2	38794801	38795649	3	0	0	3	0.23	0.06	undefined	0.0178051
228	YIF1B	19	q13.2	38795753	38807913	3	0	0	3	0.23	0.06	undefined	0.0178051
133	KCNK6	19	q13.2	38810484	38819660	3	0	0	3	0.23	0.06	undefined	0.0178051
76	CATSPERG	19	q13.2	38826415	38861589	3	0	0	3	0.23	0.06	undefined	0.0178051
115	GGN	19	q13.2	38874905	38878722	3	0	0	3	0.23	0.06	undefined	0.0178051
203	SPRED3	19	q13.2	38879061	38886881	3	0	0	3	0.23	0.06	undefined	0.0178051
108	FAM98C	19	q13.2	38893775	38899728	3	0	0	3	0.23	0.06	undefined	0.0178051
183	RASGRP4	19	q13.2	38899695	38916945	3	0	0	3	0.23	0.06	undefined	0.0178051
191	RYR1	19	q13.2	38924339	39078204	3	0	0	3	0.23	0.06	undefined	0.0178051
146	MAP4K1	19	q13.2	39078281	39109522	3	0	0	3	0.23	0.06	undefined	0.0178051
101	EIF3K	19	q13.2	39109735	39127595	3	0	0	3	0.23	0.06	undefined	0.0178051
49	ACTN4	19	q13.2	39138289	39222223	3	0	0	3	0.23	0.06	undefined	0.0178051
75	CAPN12	19	q13.2	39220827	39260544	3	0	0	3	0.23	0.06	undefined	0.0178051
141	LGALS4	19	q13.2	39292311	39304004	3	0	0	3	0.23	0.06	undefined	0.0178051
99	ECH1	19	q13.2	39306062	39322645	3	0	0	3	0.23	0.06	undefined	0.0178051
125	HNRNPL	19	q13.2	39327028	39342987	3	0	0	3	0.23	0.06	undefined	0.0178051
185	RINL	19	q13.2	39358470	39368919	3	0	0	3	0.23	0.06	undefined	0.0178051
199	SIRT2	19	q13.2	39369197	39390502	3	0	0	3	0.23	0.06	undefined	0.0178051
158	NFKBIB	19	q13.2	39390340	39399533	3	0	0	3	0.23	0.06	undefined	0.0178051
194	SARS2	19	q13.2	39405906	39440495	3	0	0	3	0.23	0.06	undefined	0.0178051
110	FBXO17	19	q13.2	39432044	39466550	3	0	0	3	0.23	0.06	undefined	0.0178051
111	FBXO27	19	q13.2	39481354	39523425	3	0	0	3	0.23	0.06	undefined	0.0178051
165	PAPL	19	q13.2	39574553	39602133	3	0	0	3	0.23	0.06	undefined	0.0178051
164	PAK4	19	q13.2	39616410	39673456	3	0	0	3	0.23	0.06	undefined	0.0178051
157	NCCRP1	19	q13.2	39687601	39692524	3	0	0	3	0.23	0.06	undefined	0.0178051
129	IL28B	19	q13.2	39734246	39735646	3	0	0	3	0.23	0.06	undefined	0.0178051
128	IL28A	19	q13.2	39759154	39760732	3	0	0	3	0.23	0.06	undefined	0.0178051
130	IL29	19	q13.2	39786965	39789313	3	0	0	3	0.23	0.06	undefined	0.0178051
117	GMFG	19	q13.2	39818993	39833012	3	0	0	3	0.23	0.06	undefined	0.0178051
193	SAMD4B	19	q13.2	39833036	39876350	3	0	0	3	0.23	0.06	undefined	0.0178051
163	PAF1	19	q13.2	39876492	39881835	3	0	0	3	0.23	0.06	undefined	0.0178051
149	MED29	19	q13.2	39881943	39891277	3	0	0	3	0.23	0.06	undefined	0.0178051
231	ZFP36	19	q13.2	39897453	39900052	3	0	0	3	0.23	0.06	undefined	0.0178051
172	PLEKHG2	19	q13.2	39903225	39919054	3	0	0	3	0.23	0.06	undefined	0.0178051
186	RPS16	19	q13.2	39923847	39926588	3	0	0	3	0.23	0.06	undefined	0.0178051
208	SUPT5H	19	q13.2	39926796	39967310	3	0	0	3	0.23	0.06	undefined	0.0178051
210	TIMM50	19	q13.2	39971052	39984422	3	0	0	3	0.23	0.06	undefined	0.0178051
94	DLL3	19	q13.2	39989535	39999121	3	0	0	3	0.23	0.06	undefined	0.0178051
100	EID2B	19	q13.2	40021630	40023494	3	0	0	3	0.23	0.06	undefined	0.0178051
139	LGALS13	19	q13.2	40093164	40098116	3	0	0	3	0.23	0.06	undefined	0.0178051
140	LGALS14	19	q13.2	40194946	40200084	3	0	0	3	0.23	0.06	undefined	0.0178051
87	CLC	19	q13.2	40221890	40228668	3	0	0	3	0.23	0.06	undefined	0.0178051
98	DYRK1B	19	q13.2	40315990	40324841	3	0	0	3	0.23	0.06	undefined	0.0178051
109	FBL	19	q13.2	40325098	40337054	3	0	0	3	0.23	0.06	undefined	0.0178051
113	FCGBP	19	q13.2	40353963	40440533	3	0	0	3	0.23	0.06	undefined	0.0178051
180	PSMC4	19	q13.2	40476912	40487348	3	0	0	3	0.23	0.06	undefined	0.0178051
236	ZNF546	19	q13.2	40490041	40523514	3	0	0	3	0.23	0.06	undefined	0.0178051
240	ZNF780A	19	q13.2	40575059	40596845	3	0	0	3	0.23	0.06	undefined	0.0178051
145	MAP3K10	19	q13.2	40697651	40721482	3	0	0	3	0.23	0.06	undefined	0.0178051
222	TTC9B	19	q13.2	40721965	40724306	3	0	0	3	0.23	0.06	undefined	0.0178051
52	AKT2	19	q13.2	40736224	40791443	3	0	0	3	0.23	0.06	undefined	0.0178051
69	C19orf47	19	q13.2	40825443	40854434	3	0	0	3	0.23	0.06	undefined	0.0178051
171	PLD3	19	q13.2	40854363	40886346	3	0	0	3	0.23	0.06	undefined	0.0178051
124	HIPK4	19	q13.2	40885178	40896094	3	0	0	3	0.23	0.06	undefined	0.0178051
177	PRX	19	q13.2	40899675	40919273	3	0	0	3	0.23	0.06	undefined	0.0178051
196	SERTAD3	19	q13.2	40946751	40950612	3	0	0	3	0.23	0.06	undefined	0.0178051
64	BLVRB	19	q13.2	40953696	40971747	3	0	0	3	0.23	0.06	undefined	0.0178051
204	SPTBN4	19	q13.2	40972148	41082370	3	0	0	3	0.23	0.06	undefined	0.0178051
197	SHKBP1	19	q13.2	41082757	41097305	3	0	0	3	0.23	0.06	undefined	0.0178051
144	LTBP4	19	q13.2	41098789	41135725	3	0	0	3	0.23	0.06	undefined	0.0178051
160	NUMBL	19	q13.2	41172596	41196877	3	0	0	3	0.23	0.06	undefined	0.0178051
50	ADCK4	19	q13.2	41197434	41224112	3	0	0	3	0.23	0.06	undefined	0.0178051
132	ITPKC	19	q13.2	41223008	41246765	3	0	0	3	0.23	0.06	undefined	0.0178051
59	AXL	19	q13.2	41725108	41767671	3	0	0	3	0.23	0.06	undefined	0.0178051
209	TGFB1	19	q13.2	41807492	41859816	3	0	0	3	0.23	0.06	undefined	0.0178051
83	CEACAM21	19	q13.2	42055886	42093197	3	0	0	3	0.23	0.06	undefined	0.0178051
179	PSG7	19	q13.31	43428286	43441330	3	0	0	3	0.23	0.06	undefined	0.0178051
178	PSG2	19	q13.31	43568363	43587197	3	0	0	3	0.23	0.06	undefined	0.0178051
81	CD177	19	q13.31	43857825	43867480	3	0	0	3	0.23	0.06	undefined	0.0178051
169	PHLDB3	19	q13.31	43979106	44009087	3	0	0	3	0.23	0.06	undefined	0.0178051
104	ETHE1	19	q13.31	44010871	44031396	3	0	0	3	0.23	0.06	undefined	0.0178051
227	XRCC1	19	q13.31	44047192	44084625	3	0	0	3	0.23	0.06	undefined	0.0178051
201	SMG9	19	q13.31	44235301	44259142	3	0	0	3	0.23	0.06	undefined	0.0178051
46	ZNF226	19	q13.31	44669226	44682534	5	1	0.03	4	0.31	0.1	16.4444	0.0161875
63	BCL3	19	q13.32	45250962	45263301	3	0	0	3	0.23	0.06	undefined	0.0178051
182	PVRL2	19	q13.32	45349432	45392485	3	0	0	3	0.23	0.06	undefined	0.0178051
56	APOE	19	q13.32	45409011	45412650	3	0	0	3	0.23	0.06	undefined	0.0178051
90	CLPTM1	19	q13.32	45457842	45496599	3	0	0	3	0.23	0.06	undefined	0.0178051
184	RELB	19	q13.32	45504688	45541452	3	0	0	3	0.23	0.06	undefined	0.0178051
86	CLASRP	19	q13.32	45542298	45574214	3	0	0	3	0.23	0.06	undefined	0.0178051
147	MARK4	19	q13.32	45582546	45808541	3	0	0	3	0.23	0.06	undefined	0.0178051
220	TRAPPC6A	19	q13.32	45666186	45681495	3	0	0	3	0.23	0.06	undefined	0.0178051
105	EXOC3L2	19	q13.32	45715879	45737469	3	0	0	3	0.23	0.06	undefined	0.0178051
137	KLC3	19	q13.32	45836692	45854778	3	0	0	3	0.23	0.06	undefined	0.0178051
103	ERCC1	19	q13.32	45910591	45982086	3	0	0	3	0.23	0.06	undefined	0.0178051
187	RTN2	19	q13.32	45988547	46000319	3	0	0	3	0.23	0.06	undefined	0.0178051
226	VASP	19	q13.32	46009837	46030241	3	0	0	3	0.23	0.06	undefined	0.0178051
102	EML2	19	q13.32	46110252	46148887	3	0	0	3	0.23	0.06	undefined	0.0178051
116	GIPR	19	q13.32	46171502	46186982	3	0	0	3	0.23	0.06	undefined	0.0178051
95	DMPK	19	q13.32	46272975	46285810	3	0	0	3	0.23	0.06	undefined	0.0178051
96	DMWD	19	q13.32	46286205	46296060	3	0	0	3	0.23	0.06	undefined	0.0178051
79	CCDC61	19	q13.32	46498339	46524576	3	0	0	3	0.23	0.06	undefined	0.0178051
127	IGFL1	19	q13.32	46733009	46734500	3	0	0	3	0.23	0.06	undefined	0.0178051
123	HIF3A	19	q13.32	46800303	46846690	3	0	0	3	0.23	0.06	undefined	0.0178051
74	CALM3	19	q13.32	47104331	47114050	3	0	0	3	0.23	0.06	undefined	0.0178051
176	PRKD2	19	q13.32	47177532	47220384	3	0	0	3	0.23	0.06	undefined	0.0178051
207	STRN4	19	q13.32	47222764	47250251	3	0	0	3	0.23	0.06	undefined	0.0178051
159	NPAS1	19	q13.32	47523077	47549033	3	0	0	3	0.23	0.06	undefined	0.0178051
192	SAE1	19	q13.32	47616531	47713886	3	0	0	3	0.23	0.06	undefined	0.0178051
80	CCDC9	19	q13.32	47759237	47775210	3	0	0	3	0.23	0.06	undefined	0.0178051
150	MEIS3	19	q13.32	47906316	47922780	3	0	0	3	0.23	0.06	undefined	0.0178051
155	NAPA	19	q13.33	47990894	48018497	3	0	0	3	0.23	0.06	undefined	0.0178051
73	CABP5	19	q13.33	48533210	48547310	3	0	0	3	0.23	0.06	undefined	0.0178051
143	LIG1	19	q13.33	48618702	48673860	3	0	0	3	0.23	0.06	undefined	0.0178051
134	KDELR1	19	q13.33	48885827	48894810	3	0	0	3	0.23	0.06	undefined	0.0178051
61	BCAT2	19	q13.33	49298322	49314320	3	0	0	3	0.23	0.06	undefined	0.0178051
142	LHB	19	q13.33	49519237	49520338	3	0	0	3	0.23	0.06	undefined	0.0178051
85	CGB7	19	q13.33	49557531	49562117	3	0	0	3	0.23	0.06	undefined	0.0178051
78	CCDC155	19	q13.33	49891475	49921251	3	0	0	3	0.23	0.06	undefined	0.0178051
138	LAIR2	19	q13.42	55009100	55021897	3	0	0	3	0.23	0.06	undefined	0.0178051
136	KIR2DL4.LOC100287534	19	q13.42	55236002	55325972	3	0	0	3	0.23	0.06	undefined	0.0178051
175	PPP6R1	19	q13.42	55741148	55770363	3	0	0	3	0.23	0.06	undefined	0.0178051
232	ZNF264	19	q13.43	57702868	57724724	3	0	0	3	0.23	0.06	undefined	0.0178051
67	C19orf18	19	q13.43	58469805	58485902	3	0	0	3	0.23	0.06	undefined	0.0178051
224	UBE2M	19	q13.43	59067079	59070327	3	0	0	3	0.23	0.06	undefined	0.0178051
*Odds Ratio defined as odds of a CNA in patients with failure to achieve EFS24 compared to patients achieving EFS24 (undefined--no CNAs in patients achieving EFS24)
Chromosomal positions that had more than 2 genes with P<0.05 were defined as Regions.
