# Supplementary material for: Whole-exome analysis reveals novel somatic genomic alterations associated with outcome in immunochemotherapy-treated diffuse large B-cell lymphoma
Source: Blood Cancer J. 2015 Aug 28;5(8):e346–. doi: 10.1038/bcj.2015.69 (PMC4558593; doi:10.1038/bcj.2015.69)
Supplement: Supplementary Table 3 [file bcj201569x10.xls]

## Sheet: Sheet1
Supplemental Table 3. CNA losses associated with failure to achieve EFS24 (P<0.05), sorted by chromosome and position.
						Overall number of patinets with CNA	Patients achieving EFS24 (N=38)		Failure to achieve EFS24 (N=13)			P-Value
Rank	Genes	Chr	Band	Gene Start (bp)	Gene End (bp)		N with CNA	% with CNA	N with CNA	% with CNA	Odds Ratio*
151	ZNF593	1	p36.11	26496362	26498551	6	2	0.05	4	0.31	8	0.0493916	Region 1
31	NR0B2	1	p36.11	27237980	27240457	5	1	0.03	4	0.31	16.4444	0.0161875
108	BMP8A	1	p34.3	39957318	39991607	14	7	0.18	7	0.54	5.16667	0.0348101
71	MYCL1	1	p34.2	40361098	40367928	3	0	0	3	0.23	undefined	0.0178051
135	NBPF10	1	q21.1	145289772	145370303	25	15	0.39	10	0.77	5.11111	0.0444167	Region 2
136	C1orf35	1	q42.13	228288427	228293112	6	2	0.05	4	0.31	8	0.0493916
3	OBSCN	1	q42.13	228395831	228566577	6	1	0.03	5	0.38	23.125	0.00305192
50	DESI2	1	q44	244816237	244872335	3	0	0	3	0.23	undefined	0.0178051
143	KIF26B	1	q44	245318287	245872733	6	2	0.05	4	0.31	8	0.0493916
41	AHCTF1	1	q44	247002400	247095280	3	0	0	3	0.23	undefined	0.0178051
82	ZNF670	1	q44	247108849	247242113	3	0	0	3	0.23	undefined	0.0178051
137	ERCC3	2	q14.3	128014866	128051752	6	2	0.05	4	0.31	8	0.0493916
145	NCKAP5	2	q21.2	133429374	134326034	6	2	0.05	4	0.31	8	0.0493916
88	UGT2B17	4	q13.2	69402902	69434245	16	8	0.21	8	0.62	6	0.017821
27	GMDS	6	p25.3	1624041	2245926	5	1	0.03	4	0.31	16.4444	0.0161875	Region 3
51	DTNBP1	6	p22.3	15523032	15663289	3	0	0	3	0.23	undefined	0.0178051
1	KIF13A	6	p22.3	17759414	17987854	8	1	0.03	7	0.54	43.1667	8.10894e-05
42	ALDH5A1	6	p22.3	24495080	24537435	3	0	0	3	0.23	undefined	0.0178051
54	FAM65B	6	p22.3	24797601	25042238	3	0	0	3	0.23	undefined	0.0178051
26	LRRC16A	6	p22.2	25279306	25620758	7	2	0.05	5	0.38	11.25	0.0112226
77	SCGN	6	p22.2	25652464	25702011	3	0	0	3	0.23	undefined	0.0178051
80	TRIM38	6	p22.2	25963030	25985348	3	0	0	3	0.23	undefined	0.0178051
56	HIST1H2AC	6	p22.2	26124373	26139344	3	0	0	3	0.23	undefined	0.0178051
59	HIST1H2BD	6	p22.2	26158349	26171577	3	0	0	3	0.23	undefined	0.0178051
64	HIST1H4D	6	p22.2	26188938	26189304	3	0	0	3	0.23	undefined	0.0178051
65	HIST1H4F	6	p22.2	26240561	26240976	3	0	0	3	0.23	undefined	0.0178051
66	HIST1H4G	6	p22.2	26246886	26247259	3	0	0	3	0.23	undefined	0.0178051
63	HIST1H3F	6	p22.2	26250370	26250835	3	0	0	3	0.23	undefined	0.0178051
44	BTN3A2	6	p22.2	26365387	26378546	3	0	0	3	0.23	undefined	0.0178051
45	BTN3A3	6	p22.2	26440700	26453643	3	0	0	3	0.23	undefined	0.0178051
60	HIST1H2BJ	6	p22.1	27094058	27100541	3	0	0	3	0.23	undefined	0.0178051
67	HIST1H4I	6	p22.1	27107076	27108418	3	0	0	3	0.23	undefined	0.0178051
147	PRSS16	6	p22.1	27215480	27224403	6	2	0.05	4	0.31	8	0.0493916
57	HIST1H2AI	6	p22.1	27775899	27776429	3	0	0	3	0.23	undefined	0.0178051
61	HIST1H2BM	6	p22.1	27782822	27783267	3	0	0	3	0.23	undefined	0.0178051
62	HIST1H2BN	6	p22.1	27806323	27819974	3	0	0	3	0.23	undefined	0.0178051
58	HIST1H2AM	6	p22.1	27860477	27860963	3	0	0	3	0.23	undefined	0.0178051
73	PGBD1	6	p22.1	28249314	28270326	3	0	0	3	0.23	undefined	0.0178051
86	ZNRD1	6	p22.1	30026676	30032686	3	0	0	3	0.23	undefined	0.0178051
75	RNF39	6	p22.1	30038043	30043664	3	0	0	3	0.23	undefined	0.0178051
79	TRIM15	6	p22.1	30130993	30140473	3	0	0	3	0.23	undefined	0.0178051
76	RPP21.TRIM39.RPP21	6	p22.1	30297088	30314635	3	0	0	3	0.23	undefined	0.0178051
55	GTF2H4	6	p21.33	30875961	30881883	3	0	0	3	0.23	undefined	0.0178051
74	PSORS1C1	6	p21.33	31082527	31107869	3	0	0	3	0.23	undefined	0.0178051
93	HLA.C	6	p21.33	31236526	31239907	13	6	0.16	7	0.54	6.22222	0.0188161
49	DDX39B	6	p21.33	31497996	31510225	3	0	0	3	0.23	undefined	0.0178051
70	LST1	6	p21.33	31553901	31556686	3	0	0	3	0.23	undefined	0.0178051
43	APOM	6	p21.33	31620193	31625987	3	0	0	3	0.23	undefined	0.0178051
2	ITPR3	6	p21.31	33588522	33664351	8	2	0.05	6	0.46	15.4286	0.00223083
123	MB21D1	6	q13	74123238	74161999	11	5	0.13	6	0.46	5.65714	0.0351877	Region 4
35	COX7A2	6	q14.1	75947391	75960039	10	4	0.11	6	0.46	7.28571	0.0169323
134	TMEM30A	6	q14.1	75962640	75994684	11	5	0.13	6	0.46	5.65714	0.0351877
36	FILIP1	6	q14.1	76005626	76203496	10	4	0.11	6	0.46	7.28571	0.0169323
17	IMPG1	6	q14.1	76630832	76782395	12	5	0.13	7	0.54	7.7	0.00914438
19	RIPPLY2	6	q14.2	84562985	84567234	12	5	0.13	7	0.54	7.7	0.00914438
103	SNX14	6	q14.3	86215214	86303874	13	6	0.16	7	0.54	6.22222	0.0188161
105	NDUFAF4	6	q16.1	97337189	97345757	8	3	0.08	5	0.38	7.29167	0.0296951
146	POU3F2	6	q16.1	99282580	99286660	6	2	0.05	4	0.31	8	0.0493916
5	FAXC	6	q16.2	99728536	99797938	11	4	0.11	7	0.54	9.91667	0.00388443
15	COQ3	6	q16.2	99817276	99842080	12	5	0.13	7	0.54	7.7	0.00914438
18	PNISR	6	q16.2	99845927	99873207	12	5	0.13	7	0.54	7.7	0.00914438
116	CCNC	6	q16.2	99990256	100016849	11	5	0.13	6	0.46	5.65714	0.0351877
99	PRDM13	6	q16.2	100054606	100063454	13	6	0.16	7	0.54	6.22222	0.0188161
130	SIM1	6	q16.3	100832891	100912805	11	5	0.13	6	0.46	5.65714	0.0351877
128	PREP	6	q21	105725440	105850959	11	5	0.13	6	0.46	5.65714	0.0351877
127	PRDM1	6	q21	106534195	106557814	11	5	0.13	6	0.46	5.65714	0.0351877
34	BEND3	6	q21	107386386	107436473	10	4	0.11	6	0.46	7.28571	0.0169323
10	SOBP	6	q21	107811162	107981357	11	4	0.11	7	0.54	9.91667	0.00388443
38	SCML4	6	q21	108025308	108145521	10	4	0.11	6	0.46	7.28571	0.0169323
111	NR2E1	6	q21	108487262	108510013	14	7	0.18	7	0.54	5.16667	0.0348101
133	SNX3	6	q21	108532426	108582464	11	5	0.13	6	0.46	5.65714	0.0351877
114	ARMC2	6	q21	109169619	109295186	11	5	0.13	6	0.46	5.65714	0.0351877
132	SMPD2	6	q21	109761966	109765122	11	5	0.13	6	0.46	5.65714	0.0351877
40	ZBTB24	6	q21	109783797	109804440	10	4	0.11	6	0.46	7.28571	0.0169323
121	FIG4	6	q21	110012499	110146631	11	5	0.13	6	0.46	5.65714	0.0351877
6	GPR6	6	q21	110299514	110301921	11	4	0.11	7	0.54	9.91667	0.00388443
23	WASF1	6	q21	110421022	110501207	12	5	0.13	7	0.54	7.7	0.00914438
109	CDC40	6	q21	110501344	110575478	14	7	0.18	7	0.54	5.16667	0.0348101
7	METTL24	6	q21	110567131	110679475	11	4	0.11	7	0.54	9.91667	0.00388443
4	DDO	6	q21	110712974	110740732	11	4	0.11	7	0.54	9.91667	0.00388443
9	SLC22A16	6	q21	110745890	110797844	11	4	0.11	7	0.54	9.91667	0.00388443
14	CDK19	6	q21	110931181	111137161	12	5	0.13	7	0.54	7.7	0.00914438
13	AMD1	6	q21	111195973	111216916	12	5	0.13	7	0.54	7.7	0.00914438
37	GTF3C6	6	q21	111279763	111289093	10	4	0.11	6	0.46	7.28571	0.0169323
100	RPF2	6	q21	111303218	111347303	13	6	0.16	7	0.54	6.22222	0.0188161
12	SLC16A10	6	q21	111408781	111544223	9	3	0.08	6	0.46	10	0.00689133
11	KIAA1919	6	q21	111580551	111592370	9	3	0.08	6	0.46	10	0.00689133
8	REV3L	6	q21	111620234	111804918	11	4	0.11	7	0.54	9.91667	0.00388443
21	TRAF3IP2	6	q21	111877657	111927481	12	5	0.13	7	0.54	7.7	0.00914438
91	FYN	6	q21	111981535	112194655	13	6	0.16	7	0.54	6.22222	0.0188161
113	WISP3	6	q21	112375275	112392171	14	7	0.18	7	0.54	5.16667	0.0348101
115	C6orf225	6	q21	112408674	112423993	11	5	0.13	6	0.46	5.65714	0.0351877
97	LAMA4	6	q21	112429963	112576141	13	6	0.16	7	0.54	6.22222	0.0188161
94	HS3ST5	6	q22.1	114376750	114664209	13	6	0.16	7	0.54	6.22222	0.0188161
89	COL10A1	6	q22.1	116440086	116479910	13	6	0.16	7	0.54	6.22222	0.0188161
39	TSPYL4	6	q22.1	116571151	116575261	10	4	0.11	6	0.46	7.28571	0.0169323
16	DSE	6	q22.1	116575336	116759442	12	5	0.13	7	0.54	7.7	0.00914438
22	TSPYL1	6	q22.1	116597741	116601066	12	5	0.13	7	0.54	7.7	0.00914438
120	FAM26E	6	q22.1	116832809	116845955	11	5	0.13	6	0.46	5.65714	0.0351877
101	RWDD1	6	q22.1	116892530	116918838	13	6	0.16	7	0.54	6.22222	0.0188161
20	RSPH4A	6	q22.1	116937642	116954148	12	5	0.13	7	0.54	7.7	0.00914438
95	KPNA5	6	q22.1	117002350	117063029	13	6	0.16	7	0.54	6.22222	0.0188161
119	FAM162B	6	q22.1	117073363	117086886	11	5	0.13	6	0.46	5.65714	0.0351877
24	RFX6	6	q22.1	117198375	117253326	15	7	0.18	8	0.62	7.08571	0.00952692
112	VGLL2	6	q22.1	117586721	117594728	14	7	0.18	7	0.54	5.16667	0.0348101
92	GOPC	6	q22.1	117639374	117923691	13	6	0.16	7	0.54	6.22222	0.0188161
90	DCBLD1	6	q22.1	117774980	117891021	13	6	0.16	7	0.54	6.22222	0.0188161
102	SLC35F1	6	q22.1	118228689	118638839	13	6	0.16	7	0.54	6.22222	0.0188161
126	PLN	6	q22.31	118869461	118881893	11	5	0.13	6	0.46	5.65714	0.0351877
124	MCM9	6	q22.31	119134605	119256327	11	5	0.13	6	0.46	5.65714	0.0351877
98	MAN1A1	6	q22.31	119498374	119670926	13	6	0.16	7	0.54	6.22222	0.0188161
118	CLVS2	6	q22.31	123317116	123385612	11	5	0.13	6	0.46	5.65714	0.0351877
125	NKAIN2	6	q22.31	124125286	125146803	11	5	0.13	6	0.46	5.65714	0.0351877
96	LAMA2	6	q22.33	129204342	129837714	13	6	0.16	7	0.54	6.22222	0.0188161
129	RPS12	6	q23.2	133135580	133138703	11	5	0.13	6	0.46	5.65714	0.0351877
104	TBPL1	6	q23.2	134273308	134308637	13	6	0.16	7	0.54	6.22222	0.0188161
131	SLC2A12	6	q23.2	134309835	134373774	11	5	0.13	6	0.46	5.65714	0.0351877
110	MAP3K5	6	q23.3	136878185	137113656	14	7	0.18	7	0.54	5.16667	0.0348101
106	OLIG3	6	q23.3	137813336	137815531	8	3	0.08	5	0.38	7.29167	0.0296951
107	STX11	6	q24.2	144471663	144509507	8	3	0.08	5	0.38	7.29167	0.0296951
81	TSGA13	7	q32.2	130353488	130372268	3	0	0	3	0.23	undefined	0.0178051
144	MCPH1	8	p23.1	6264113	6501144	6	2	0.05	4	0.31	8	0.0493916	Region 5
150	XKR5	8	p23.1	6666038	6693166	6	2	0.05	4	0.31	8	0.0493916
138	FDFT1	8	p23.1	11653082	11696818	6	2	0.05	4	0.31	8	0.0493916
139	FGF17	8	p21.3	21899909	21906320	6	2	0.05	4	0.31	8	0.0493916
78	TPD52	8	q21.13	80870571	81143467	3	0	0	3	0.23	undefined	0.0178051
141	IFNA17	9	p21.3	21227242	21228221	6	2	0.05	4	0.31	8	0.0493916	Region 6
140	IFNA1	9	p21.3	21440440	21441315	6	2	0.05	4	0.31	8	0.0493916
117	CDKN2B	9	p21.3	22002902	22009362	11	5	0.13	6	0.46	5.65714	0.0351877
72	OR52N5	11	p15.4	5798864	5799897	3	0	0	3	0.23	undefined	0.0178051
52	EEF1G	11	q12.3	62327073	62342401	3	0	0	3	0.23	undefined	0.0178051
32	PDE2A	11	q13.4	72287185	72385635	5	1	0.03	4	0.31	16.4444	0.0161875
25	CLEC18B	16	q23.1	74442529	74455368	7	2	0.05	5	0.38	11.25	0.0112226
48	CNTNAP4	16	q23.1	76311176	76593135	3	0	0	3	0.23	undefined	0.0178051
142	KCTD11	17	p13.1	7255208	7258258	6	2	0.05	4	0.31	8	0.0493916
149	SPEM1	17	p13.1	7323679	7324951	6	2	0.05	4	0.31	8	0.0493916
53	ELANE	19	p13.3	851014	856242	3	0	0	3	0.23	undefined	0.0178051	Region 7
29	MUC16	19	p13.2	8959520	9092018	5	1	0.03	4	0.31	16.4444	0.0161875
87	EMR2	19	p13.12	14843205	14889353	16	8	0.21	8	0.62	6	0.017821
47	CALR3	19	p13.11	16589868	16607003	3	0	0	3	0.23	undefined	0.0178051
46	C19orf44	19	p13.11	16607122	16632163	3	0	0	3	0.23	undefined	0.0178051
30	MYO9B	19	p13.11	17186591	17325346	5	1	0.03	4	0.31	16.4444	0.0161875
68	IFI30	19	p13.11	18283972	18288927	3	0	0	3	0.23	undefined	0.0178051
83	ZNF729	19	p12	22469210	22499978	3	0	0	3	0.23	undefined	0.0178051
85	ZNF98	19	p12	22573821	22715287	3	0	0	3	0.23	undefined	0.0178051
148	PSG1	19	q13.2	43370616	43383974	6	2	0.05	4	0.31	8	0.0493916	Region 8
33	PSG4	19	q13.31	43696854	43711451	5	1	0.03	4	0.31	16.4444	0.0161875
28	LILRA3	19	q13.42	54799854	54809952	5	1	0.03	4	0.31	16.4444	0.0161875
122	KIR3DL3	19	q13.42	55235984	55248003	11	5	0.13	6	0.46	5.65714	0.0351877
69	KIR2DS4	19	q13.42	55344131	55360024	3	0	0	3	0.23	undefined	0.0178051
84	ZNF773	19	q13.43	58011283	58029772	3	0	0	3	0.23	undefined	0.0178051
*Odds Ratio defined as odds of a CNA in patients with failure to achieve EFS24 compared to patients achieving EFS24 (undefined--no CNAs in patients achieving EFS24)
Chromosomal positions that had more than 2 genes with P<0.05 were defined as Regions.
