# Supplementary material for: Whole-exome analysis reveals novel somatic genomic alterations associated with outcome in immunochemotherapy-treated diffuse large B-cell lymphoma
Source: Blood Cancer J. 2015 Aug 28;5(8):e346–. doi: 10.1038/bcj.2015.69 (PMC4558593; doi:10.1038/bcj.2015.69)
Supplement: Supplementary Table 4 [file bcj201569x11.xls]

## Sheet: Sheet1
Supplemental Table 4. Prevalence of driver mutations in patients achieving versus not achieving EFS24.
	Overall number of patinets with mutation	Overall % of patinets with mutation	Patients achieving EFS24 (N=38)		Failure to achieve EFS24 (N=13)		P-Value
Genes			N with mutation	% with mutation	N with mutation	% with mutation
CIITA	4	0.0784314	1	0.0263	3	0.2308	0.0768519
FOXO1	2	0.0392157	0	0	2	0.1538	0.101197
GNA13	7	0.137255	3	0.0789	4	0.3077	0.109162
BCL2	10	0.196078	5	0.1316	5	0.3846	0.114361
P2RY8	5	0.0980392	2	0.0526	3	0.2308	0.185453
PCLO	9	0.176471	5	0.1316	4	0.3077	0.309454
CCND3	3	0.0588235	1	0.0263	2	0.1538	0.315336
B2M	6	0.117647	3	0.0789	3	0.2308	0.333078
MYD88	6	0.117647	3	0.0789	3	0.2308	0.333078
CD79B	7	0.137255	4	0.1053	3	0.2308	0.503974
MEF2B	7	0.137255	4	0.1053	3	0.2308	0.503974
TNFRSF14	7	0.137255	4	0.1053	3	0.2308	0.503974
MYC	4	0.0784314	2	0.0526	2	0.1538	0.565881
MLL	1	0.0196078	0	0	1	0.0769	0.570036
EP300	1	0.0196078	1	0.0263	0	0	0.570036
CREBBP	8	0.156863	6	0.1579	2	0.1538	0.683928
BTG1	8	0.156863	5	0.1316	3	0.2308	0.683928
HIST1H1C	3	0.0588235	2	0.0526	1	0.0769	0.717747
CD58	3	0.0588235	3	0.0789	0	0	0.717747
TP53	12	0.235294	8	0.2105	4	0.3077	0.738243
CARD11	5	0.0980392	4	0.1053	1	0.0769	0.807507
CD70	5	0.0980392	3	0.0789	2	0.1538	0.807507
MLL2	17	0.333333	12	0.3158	5	0.3846	0.909555
PIM1	6	0.117647	4	0.1053	2	0.1538	0.9766
STAT3	2	0.0392157	2	0.0526	0	0	0.987052
TNFAIP3	2	0.0392157	1	0.0263	1	0.0769	0.987052
PRDM1	0	0	0	0	0	0	NA
*Gene list consists of genes with mutations identified in a minumin of two published reports, references 20-22.
